# Supplementary material for: Human encroachment into wildlife gut microbiomes
Source: Commun Biol. 2021 Jun 25;4:800. doi: 10.1038/s42003-021-02315-7 (PMC8233340; doi:10.1038/s42003-021-02315-7)
Supplement: Supplementary file 3 — Supplementary Data [file 42003_2021_2315_MOESM3_ESM.xlsx]

## Sheet: Supplementary Data 1
Model	(Intercept)	Landscape	Sequencing Depth	Field Season	Sex	df	R2GLMM(m)	R2GLMM(c)	logLik	AICC	Δ AICC	AICC ω
4	5.50307	+	+			7	0.472647	0.578622	-1999.43	4013.16	0	0.449904
8	5.46847	+	+	+		9	0.475188	0.578626	-1997.66	4013.81	0.645413	0.325814
12	5.50181	+	+		+	9	0.473724	0.576908	-1998.49	4015.47	2.30702	0.141957
16	5.47008	+	+	+	+	11	0.476218	0.576825	-1996.93	4016.56	3.39782	0.0822797
3	5.4506		+			5	0.398263	0.594437	-2011.32	4032.79	19.6272	2.46114e-05
7	5.41865		+	+		7	0.396928	0.599743	-2009.93	4034.16	20.9962	1.24121e-05
11	5.44935		+		+	7	0.398943	0.592996	-2010.73	4035.75	22.5857	5.60648e-06
15	5.4197		+	+	+	9	0.397624	0.597885	-2009.48	4037.43	24.2706	2.41451e-06
6	5.39538	+		+		8	0.239371	0.314201	-2135.96	4288.3	275.135	8.09595e-61
14	5.39303	+		+	+	10	0.243176	0.313179	-2134.55	4289.69	276.528	4.03396e-61
5	5.33104			+		6	0.0930175	0.382029	-2148.34	4308.9	295.734	2.72405e-65
13	5.32782			+	+	8	0.0951238	0.379373	-2147.13	4310.64	297.482	1.13666e-65
10	5.51771	+			+	8	0.190925	0.245494	-2155.31	4327	313.843	3.18443e-69
2	5.52668	+				6	0.180872	0.241221	-2158.19	4328.59	315.432	1.43876e-69
9	5.45791				+	6	0.00956174	0.235759	-2167.62	4347.46	334.301	1.14981e-73
1	5.46672					4	0	0.232886	-2170.09	4348.28	335.114	7.65816e-74

## Sheet: Supplementary Data 2
Model	(Intercept)	Landscape	Sequencing Depth	Field Season	Sex	df	R2GLMM(m)	R2GLMM(c)	logLik	AICC	Δ AICC	AICC ω
4	1.49597	+	+			7	0.14975	0.17145	-272.965	560.228	0	0.578089
8	1.49377	+	+	+		9	0.157983	0.175789	-272.174	562.83	2.60225	0.15737
12	1.49094	+	+		+	9	0.153846	0.174336	-272.321	563.123	2.8946	0.135969
16	1.48999	+	+	+	+	11	0.162372	0.178833	-271.586	565.882	5.65421	0.0342136
3	1.46393		+			5	0.0286514	0.104149	-277.953	566.065	5.83752	0.0312171
2	1.49744	+				6	0.136976	0.153013	-277.381	566.985	6.75658	0.0197161
6	1.48555	+		+		8	0.149179	0.164523	-275.553	567.489	7.26125	0.0153192
7	1.46096		+	+		7	0.0304459	0.102775	-277.157	568.612	8.38379	0.00873931
11	1.45955		+		+	7	0.0309411	0.105508	-277.417	569.132	8.90394	0.00673797
10	1.49174	+			+	8	0.142373	0.157235	-276.559	569.501	9.27311	0.00560228
14	1.48138	+		+	+	10	0.154003	0.168127	-274.88	570.349	10.1212	0.00366606
15	1.45745		+	+	+	9	0.0325336	0.103917	-276.676	571.833	11.605	0.00174586
1	1.46449					4	0	0.0703728	-282.779	573.664	13.436	0.000698883
5	1.45205			+		6	0.0123177	0.0841087	-280.871	573.965	13.737	0.000601221
9	1.4594				+	6	0.00372135	0.0733125	-282.072	576.367	16.1387	0.000180933
13	1.44827			+	+	8	0.0151533	0.0859725	-280.301	576.986	16.7584	0.000132723

## Sheet: Supplementary Data 3
Model	(Intercept)	Landscape	Sequencing Depth	Field Season	Sex	df	R2GLMM(m)	R2GLMM(c)	logLik	AICC	Δ AICC	AICC ω
4	3.08054	+	+			7	0.438174	0.479791	-934.129	1882.56	0	0.514397
8	3.0606	+	+	+		9	0.440659	0.482022	-932.479	1883.44	0.884555	0.330537
12	3.08071	+	+		+	9	0.438195	0.479404	-934.039	1886.56	4.00483	0.0694481
16	3.06141	+	+	+	+	11	0.440623	0.481663	-932.435	1887.58	5.02488	0.0417022
3	3.04282		+			5	0.375438	0.457898	-939.223	1888.6	6.04868	0.0249945
7	3.02348		+	+		7	0.377364	0.462715	-937.745	1889.79	7.23261	0.0138279
11	3.0432		+		+	7	0.375401	0.457672	-939.166	1892.63	10.0748	0.00333877
15	3.02439		+	+	+	9	0.377305	0.462464	-937.718	1893.92	11.3612	0.00175491
6	3.023	+		+		8	0.151384	0.182691	-1012.5	2041.38	158.828	1.66805e-35
14	3.02164	+		+	+	10	0.152336	0.182642	-1012.29	2045.18	162.621	2.50437e-36
5	2.98099			+		6	0.0589722	0.157254	-1018.42	2049.06	166.502	3.59653e-37
13	2.97969			+	+	8	0.0592298	0.157006	-1018.26	2052.9	170.348	5.25647e-38
2	3.09797	+				6	0.106135	0.130303	-1023.22	2058.65	176.098	2.96586e-39
10	3.0941	+			+	8	0.109176	0.131641	-1022.62	2061.62	179.063	6.73524e-40
1	3.05815					4	0	0.0787304	-1028.85	2065.8	183.247	8.31232e-41
9	3.05471				+	6	0.00226016	0.0802113	-1028.38	2068.98	186.425	1.69685e-41

## Sheet: Supplementary Data 4
Alpha diversity metric	Explanatory variable in model average	Estimate (β)	Lower 95% CI	Upper 95% CI
Observed ASVs	(Intercept)	5.49059	5.3531	5.62808
	landscape (A)	-0.180477	-0.242047	-0.118907
	landscape (I)	0.0224648	-0.0369741	0.0819036
	sequencing depth (scaled)	0.17864	0.15755	0.19973
	field season (2014/2015)	0.0541202	-0.0025918	0.110832
	field season (2016/2017)	0.0357365	-0.0318691	0.103342
	sex (male)	0.00286844	-0.0353292	0.041066
	sex (unknown)	0.14732	-0.0678535	0.362494
Shannon diversity	(Intercept)	1.49358	1.44932	1.53785
	landscape (A)	-0.0942336	-0.138996	-0.049471
	landscape (I)	-0.00811964	-0.0496506	0.0334113
	sequencing depth (scaled)	0.0181609	0.00579271	0.0305291
	field season (2014/2015)	0.0149031	-0.0206278	0.0504341
	field season (2016/2017)	-0.00670268	-0.0550556	0.0416503
	sex (male)	0.0093366	-0.0139477	0.0326209
	sex (unknown)	0.0574225	-0.0751887	0.190034
Faith’s PD	(Intercept)	3.07334	2.94579	3.2009
	landscape (A)	-0.111786	-0.173544	-0.050027
	landscape (I)	0.0122711	-0.0470782	0.0716205
	sequencing depth (scaled)	0.105015	0.0905106	0.119519
	field season (2014/2015)	0.0359836	-0.00362617	0.0755934
	field season (2016/2017)	0.0206209	-0.0278046	0.0690464
	sex (male)	0.000146784	-0.0260608	0.0263543
	sex (unknown)	0.0319123	-0.11745	0.181275

## Sheet: Supplementary Data 5
Alpha diversity metric	Spatial autocorrelation parameter	df	logLik	AICC	Δ AICC	AICC ω
Observed ASVs		11	-1996.93	4016.57	0	0.894448
	+	13	-1996.93	4020.84	4.274	0.105552
Shannon diversity		11	-271.991	566.692	0	0.894452
	+	13	-271.991	570.966	4.274	0.105548
Faith’s PD		11	-936.304	1895.32	0	0.894448
	+	13	-936.304	1899.59	4.274	0.105552

## Sheet: Supplementary Data 6
Model	Landscape	Landscape/Study Site	Sequencing Depth	Field Season	Sex	Extraction Batch	R2	logLik	AICC	Δ AICC	AICC ω
23		+	+	+		+	0.312145	250.226	-453.899	0	0.308612
47		+	+	+	+	+	0.317745	251.795	-452.523	1.37536	0.155152
22		+		+		+	0.305363	248.342	-452.369	1.52938	0.143652
11		+	+			+	0.300653	247.044	-452.001	1.89772	0.119489
10		+				+	0.295366	245.598	-451.323	2.57599	0.0851225
46		+		+	+	+	0.310877	249.872	-450.941	2.95784	0.0703275
35		+	+		+	+	0.306206	248.575	-450.597	3.30123	0.0592326
34		+			+	+	0.30085	247.098	-449.883	4.01592	0.0414349
17		+	+	+			0.294417	245.34	-446.365	7.53321	0.00713835
41		+	+	+	+		0.299507	246.73	-444.657	9.24202	0.00303763
16		+		+			0.286194	243.115	-444.142	9.75628	0.0023489
40		+		+	+		0.291141	244.451	-442.349	11.55	0.000957981
21	+		+	+		+	0.232901	229.29	-442.283	11.6159	0.00092692
45	+		+	+	+	+	0.239323	230.905	-441.328	12.5709	0.000575017
9	+		+			+	0.222556	226.718	-441.278	12.6208	0.000560847
20	+			+		+	0.224845	227.285	-440.346	13.5525	0.000351982
33	+		+		+	+	0.228933	228.3	-440.301	13.5971	0.000344225
8	+					+	0.215867	225.073	-440.041	13.8573	0.000302227
44	+			+	+	+	0.231205	228.866	-439.349	14.5498	0.000213775
32	+				+	+	0.222169	226.623	-439.023	14.8758	0.000181624
5		+	+				0.264293	237.313	-434.752	19.1472	2.14613e-05
29		+	+		+		0.269387	238.647	-432.98	20.9189	8.84992e-06
4		+					0.254392	234.746	-431.82	22.0784	4.95627e-06
28		+			+		0.25924	235.999	-429.909	23.9894	1.9063e-06
15	+		+	+			0.19811	220.774	-427.325	26.5736	5.23637e-07
39	+		+	+	+		0.204359	222.276	-426.168	27.7302	2.93682e-07
14	+			+			0.187415	218.23	-424.302	29.5971	1.15476e-07
38	+			+	+		0.193541	219.683	-423.068	30.8304	6.23277e-08
3	+		+				0.157131	211.205	-412.304	41.5945	2.86603e-10
27	+		+		+		0.16313	212.576	-410.929	42.9692	1.44132e-10
2	+						0.142421	207.883	-407.702	46.1962	2.871e-11
26	+				+		0.148162	209.172	-406.186	47.7125	1.34517e-11
19			+	+		+	0.135773	206.4	-400.642	53.2571	8.40989e-13
7			+			+	0.126049	204.252	-400.441	53.458	7.60603e-13
6						+	0.119376	202.792	-399.552	54.347	4.87643e-13
43			+	+	+	+	0.142597	207.922	-399.547	54.352	4.86442e-13
31			+		+	+	0.132877	205.758	-399.357	54.5416	4.42443e-13
18				+		+	0.127714	204.618	-399.131	54.768	3.95092e-13
30					+	+	0.126126	204.269	-398.432	55.4664	2.7863e-13
42				+	+	+	0.134506	206.119	-398.015	55.8837	2.26164e-13
13			+	+			0.0804807	194.493	-378.881	75.0179	1.58304e-17
37			+	+	+		0.0874483	195.954	-377.684	76.2143	8.70341e-18
12				+			0.0709047	192.504	-376.945	76.9538	6.01319e-18
36				+	+		0.0777619	193.926	-375.694	78.2048	3.21712e-18
1			+				0.0186996	182.008	-357.984	95.9144	4.59053e-22
25			+		+		0.0256228	183.367	-356.629	97.2697	2.33114e-22
48							0	178.383	-352.757	101.142	3.36281e-23
24					+		0.00657653	179.65	-351.238	102.661	1.57349e-23

## Sheet: Supplementary Data 7
Model	Landscape	Landscape/Study Site	Sequencing Depth	Field Season	Sex	Extraction Batch	R2	logLik	AICC	Δ AICC	AICC ω
11		+	+			+	0.169925	-135.9	313.889	0	0.351232
23		+	+	+		+	0.176525	-134.368	315.288	1.39946	0.174464
35		+	+		+	+	0.174979	-134.728	316.009	2.11974	0.121702
17		+	+	+			0.169183	-136.072	316.458	2.5696	0.0971878
5		+	+				0.158152	-138.604	317.083	3.19405	0.0711238
47		+	+	+	+	+	0.18155	-133.192	317.452	3.56295	0.0591439
41		+	+	+	+		0.174225	-134.903	318.61	4.7211	0.0331451
29		+	+		+		0.163206	-137.448	319.211	5.32215	0.0245416
10		+				+	0.150047	-140.444	320.762	6.87363	0.0112981
22		+		+		+	0.159356	-138.33	320.973	7.08453	0.0101674
9	+		+			+	0.0847611	-154.653	321.465	7.57589	0.0079526
16		+		+			0.153294	-139.709	321.507	7.61774	0.00778793
21	+		+	+		+	0.0923011	-153.065	322.427	8.53842	0.00491472
4		+					0.141226	-142.427	322.525	8.63659	0.0046793
34		+			+	+	0.155242	-139.267	322.848	8.95948	0.00398168
46		+		+	+	+	0.16444	-137.165	323.134	9.24485	0.00345224
33	+		+		+	+	0.0903693	-153.473	323.244	9.35481	0.00326755
40		+		+	+		0.15838	-138.553	323.658	9.76874	0.00265668
45	+		+	+	+	+	0.0978577	-151.886	324.253	10.3639	0.00197284
28		+			+		0.146401	-141.266	324.62	10.7311	0.00164194
15	+		+	+			0.0801311	-155.622	325.466	11.5776	0.00107532
3	+		+				0.0679291	-158.152	326.409	12.5206	0.000671081
39	+		+	+	+		0.0857011	-154.456	327.295	13.4066	0.000430911
8	+					+	0.0646429	-158.828	327.761	13.8721	0.000341426
20	+			+		+	0.0745702	-156.779	327.781	13.8921	0.00033804
27	+		+		+		0.0735515	-156.99	328.203	14.3145	0.000273671
32	+				+	+	0.0703785	-157.647	329.516	15.6275	0.000141949
44	+			+	+	+	0.0801682	-155.614	329.612	15.7234	0.000135303
14	+			+			0.0645397	-158.849	329.856	15.9677	0.000119745
2	+						0.0515269	-161.501	331.066	17.177	6.54131e-05
38	+			+	+		0.0701348	-157.697	331.692	17.8032	4.78281e-05
26	+				+		0.0572414	-160.341	332.841	18.9519	2.69296e-05
7			+			+	0.0401759	-163.785	335.634	21.7452	6.66306e-06
19			+	+		+	0.0497725	-161.856	335.871	21.9822	5.91866e-06
31			+		+	+	0.0459885	-162.619	337.397	23.5083	2.75952e-06
43			+	+	+	+	0.0555525	-160.685	337.667	23.7784	2.4109e-06
13			+	+			0.0331219	-165.191	340.488	26.5995	5.88294e-07
6						+	0.0200329	-167.773	341.578	27.6889	3.41217e-07
18				+		+	0.0302774	-165.755	341.616	27.7275	3.34694e-07
37			+	+	+		0.0389573	-164.029	342.281	28.3922	2.40058e-07
30					+	+	0.0259935	-166.602	343.309	29.4201	1.43579e-07
42				+	+	+	0.0361325	-164.593	343.408	29.5192	1.36644e-07
1			+				0.0152862	-168.701	343.433	29.5444	1.3493e-07
12				+			0.0165595	-168.452	344.968	31.0792	6.26377e-08
25			+		+		0.021139	-167.556	345.218	31.3293	5.52752e-08
36				+	+		0.0224479	-167.299	346.757	32.8686	2.56014e-08
48							0	-171.659	347.327	33.4386	1.92529e-08
24					+		0.00595577	-170.512	349.086	35.1974	7.99045e-09

## Sheet: Supplementary Data 8
Beta diversity metric	Explanatory variable	df	F-value	R2	p-value
Weighted UniFrac	landscape	2	37.701	0.14249	< 0.001
	field season	2	11.898	0.04497	< 0.001
	sex	2	1.622	0.00613	0.0764
	sequencing depth (scaled)	1	5.733	0.01083	< 0.001
	extraction batch	1	18.509	0.03498	< 0.001
	capture site nested in landscape	14	2.965	0.07843	1
Unweighted UniFrac	landscape	2	11.3684	0.05155	< 0.001
	field season	2	2.8676	0.013	< 0.001
	sex	2	1.2342	0.0056	0.0492
	sequencing depth (scaled)	1	6.874	0.01558	< 0.001
	extraction batch	1	5.3591	0.01215	< 0.001
	capture site nested in landscape	14	2.6363	0.08368	0.2986

## Sheet: Supplementary Data 9
Model	(Intercept)	Landscape	Sequencing Depth	Field Season	Sex	df	R2GLMM(m)	R2GLMM(c)	logLik	AICC	Δ AICC	AICC ω
2	-2.29748	+				6	0.33872	0.350357	620.138	-1228.01	0	0.191687
6	-2.2199	+		+		8	0.326079	0.33193	622.159	-1227.86	0.150711	0.177773
8	-2.19965	+	+	+		9	0.331217	0.338226	623.091	-1227.61	0.403981	0.156628
10	-2.26635	+			+	8	0.349615	0.360862	621.739	-1227.02	0.990348	0.116826
4	-2.29667	+	+			7	0.345052	0.35874	620.585	-1226.81	1.19492	0.105468
14	-2.18931	+		+	+	10	0.336356	0.341564	623.702	-1226.7	1.31303	0.0994195
16	-2.16968	+	+	+	+	11	0.340837	0.347234	624.615	-1226.38	1.63053	0.0848256
12	-2.2652	+	+		+	9	0.355384	0.368702	622.201	-1225.83	2.18336	0.0643402
7	-2.13551		+	+		7	0.0194298	0.146594	615.439	-1216.52	11.4875	0.000613921
5	-2.15776			+		6	0.0141034	0.140828	614.284	-1216.3	11.7086	0.000549658
1	-2.24444					4	0	0.140365	612.127	-1216.13	11.8818	0.000504069
3	-2.24706		+			5	0.00260388	0.147087	612.697	-1215.2	12.8044	0.000317801
15	-2.11071		+	+	+	9	0.0253046	0.151345	616.871	-1215.17	12.8433	0.000311682
13	-2.1326			+	+	8	0.0202815	0.145871	615.717	-1214.97	13.0351	0.000283179
9	-2.21921				+	6	0.00616712	0.14634	613.593	-1214.92	13.09	0.000275509
11	-2.22174		+		+	7	0.00882881	0.153082	614.193	-1214.03	13.9804	0.00017652

## Sheet: Supplementary Data 10
Model	(Intercept)	Landscape	Sequencing Depth	Field Season	Sex	df	R2GLMM(m)	R2GLMM(c)	logLik	AICC	Δ AICC	AICC ω
4	-1.08661	+	+			7	0.250913	0.271035	640.253	-1266.15	0	0.577149
12	-1.08912	+	+		+	9	0.252495	0.272273	640.816	-1263.06	3.09271	0.122946
8	-1.08039	+	+	+		9	0.241767	0.258616	640.678	-1262.78	3.36907	0.107079
3	-1.07593		+			5	0.0229998	0.111853	636.12	-1262.05	4.09907	0.0743338
2	-1.08584	+				6	0.24766	0.273173	636.436	-1260.61	5.54281	0.0361146
16	-1.08221	+	+	+	+	11	0.24411	0.261015	641.251	-1259.65	6.49862	0.0223939
11	-1.07806		+		+	7	0.0265983	0.114301	636.689	-1259.02	7.12761	0.0163511
7	-1.06878		+	+		7	0.0276436	0.114519	636.656	-1258.96	7.19326	0.0158231
6	-1.06761	+		+		8	0.224767	0.243631	637.13	-1257.8	8.3482	0.00888177
10	-1.08805	+			+	8	0.248882	0.274116	636.856	-1257.25	8.89644	0.00675227
1	-1.08026					4	0	0.103168	632.253	-1256.38	9.76926	0.00436435
15	-1.07052		+	+	+	9	0.0308017	0.117851	637.223	-1255.87	10.2795	0.00338155
14	-1.06905	+		+	+	10	0.226848	0.245699	637.637	-1254.57	11.5819	0.00176325
5	-1.05671			+		6	0.0109939	0.0997622	633.275	-1254.28	11.8651	0.00153043
9	-1.08229				+	6	0.00204532	0.104919	632.659	-1253.05	13.0969	0.000826685
13	-1.05805			+	+	8	0.0137845	0.102696	633.772	-1251.08	15.0648	0.000309028

[truncated: 12 more sheets: Supplementary Data 11, Supplementary Data 12, Supplementary Data 13, Supplementary Data 14, Supplementary Data 15, Supplementary Data 16, Supplementary Data 17, Supplementary Data 18, Supplementary Data 19, Supplementary Data 20, Supplementary Data 21, Supplementary Data 22]
